# Supplementary material for: YELLOW, SERRATED LEAF is essential for cotyledon vein patterning in Arabidopsis
Source: Plant Physiol. 2024 Sep 3;196(4):2504–16. doi: 10.1093/plphys/kiae465 (PMC11637768; doi:10.1093/plphys/kiae465)
Supplement: kiae465_Supplementary_Data [file kiae465_supplementary_data.zip]

Archive with 2 entries (2 files):
- PP2024RA00256R2_Supplemental_Figure_1.pdf
- PP2024RA00256R2_Supplemental_Table_1_5.pdf
